# Supplementary material for: Antioxidant Activity of New Sulphur- and Selenium-Containing Analogues of Potassium Phenosan against H2O2-Induced Cytotoxicity in Tumour Cells
Source: Curr Issues Mol Biol. 2022 Jul 7;44(7):3131–45. doi: 10.3390/cimb44070216 (PMC9317250; doi:10.3390/cimb44070216)
Supplement: Supplementary file 1 [file cimb-44-00216-s001.zip]

Archive with 1 entries (1 files):
- cimb-1786827-supplementary.pdf
